# Supplementary material for: Achieving 500-GHz communication over 1.2 km using an astronomical telescope with a quantum-limited superconducting receiver
Source: Natl Sci Rev. 2025 Jun 5;12(8):nwaf222. doi: 10.1093/nsr/nwaf222 (PMC12239196; doi:10.1093/nsr/nwaf222)
Supplement: nwaf222_Supplemental_Files [file nwaf222_supplemental_files.zip]

Archive with 2 entries (2 files):
- Supplementary Materials-final.docx
- Supplementary Video.mp4
